# Supplementary material for: Synergy of Regenerative Periodontal Surgery and Orthodontics Improves Quality of Life of Patients with Stage IV Periodontitis: 24-Month Outcomes of a Multicenter RCT
Source: Bioengineering (Basel). 2023 Jun 7;10(6):695. doi: 10.3390/bioengineering10060695 (PMC10295428; doi:10.3390/bioengineering10060695)
Supplement: Supplementary file 1 [file bioengineering-10-00695-s001.zip]

Archive with 1 entries (1 files):
- bioengineering-2388209-supplementary.pdf
